# Supplementary material for: The Site Frequency/Dosage Spectrum of Autopolyploid Populations
Source: Front Genet. 2018 Oct 23;9:480. doi: 10.3389/fgene.2018.00480 (PMC6207136; doi:10.3389/fgene.2018.00480)
Supplement: Supplementary file 2 [file Data_Sheet_2.zip]

Archive with 1 entries (1 files):
- code_for_plots.R
