# Supplementary material for: The Site Frequency/Dosage Spectrum of Autopolyploid Populations
Source: Front Genet. 2018 Oct 23;9:480. doi: 10.3389/fgene.2018.00480 (PMC6207136; doi:10.3389/fgene.2018.00480)
Supplement: Supplementary file 2 [file Data_Sheet_2.zip › code_for_plots.R]

####################
Plots of frequency-heterozygosity spectra
####################

library(lattice)
library(gridExtra)
check.integer<-function(x){min(abs(c(x%%1, x%%1-1))) < 10^(-6)}
mydbinom<-function(x,y,z){a<-dbinom(x,y,z); if(is.na(a)){return(0)}; return(a)}
mychoose<-function(n,m){if(m>=0 & m<=n & n>=0 & check.integer(m) & check.integer(n)){return(choose(n,m))} else {return(0)}}
par(mfrow=c(3,1))
n<-100
m_neu<-outer(1:(n-1),0:(n/2),Vectorize(function(j,h){2^h*mychoose(n/2,h)*mychoose(n/2-h,(j-h)/2)/j/mychoose(n,j)}))
m_subpop_hw<-outer(1:(n-1),0:(n/2),Vectorize(function(j,h){(2/3/j*(j<2*n/3)+1/3/j*(j<n/3)+1*dbinom(j,n,2/3)+1*dbinom(j,n,1/3))*2^h*mychoose(n/2,h)*mychoose(n/2-h,(j-h)/2)/mychoose(n,j)}))
m_subpop_nohw<-matrix(0,nrow=(n-1),ncol=(n/2+1))
for(j in 1:(n-1)){ for(h in 0:(n/2)){
m_subpop_nohw[j,h+1]<-((2/3/j*(j<(14*n/20)))*2^h*mychoose(14*n/20/2,h)*mychoose(14*n/20/2-h,(j-h)/2)/(mychoose(14*n/20,j)+10^(-6))
+(1/3/j*(j<(6*n/20)))*2^h*mychoose(6*n/20/2,h)*mychoose(6*n/20/2-h,(j-h)/2)/(mychoose(6*n/20,j)+10^(-6))
+1*(j==6*n/20)*(h==0)+1*(j==14*n/20)*(h==0))
}}
#p1<-levelplot(t(log10(m_neu)),col.regions=colorRampPalette(c("white","blue","green","red"))(100),color.key=F)
#p2<-levelplot(t(log10(m_subpop_hw)),col.regions=colorRampPalette(c("white","blue","green","red"))(100),color.key=F)
#p3<-levelplot(t(log10(m_subpop_nohw)),col.regions=colorRampPalette(c("white","blue","green","red"))(100),color.key=F)
p1<-levelplot(t(log10(m_neu)),col.regions=colorRampPalette(c("white","lightblue","blue","darkblue","violet","red"))(100),color.key=F,ylab="Frequency (derived count)",xlab="Heterozygosity",at=0.01+(-c(0:24)/2))
p2<-levelplot(t(log10(m_subpop_hw)),col.regions=colorRampPalette(c("white","lightblue","blue","darkblue","violet","red"))(100),color.key=F,ylab="Frequency (derived count)",xlab="Heterozygosity",at=0.01+(-c(0:24)/2))
p3<-levelplot(t(log10(m_subpop_nohw)),col.regions=colorRampPalette(c("white","lightblue","blue","darkblue","violet","red"))(100),color.key=F,ylab="Frequency (derived count)",xlab="Heterozygosity",at=0.01+(-c(0:24)/2))
grid.arrange(p1, p2, p3, ncol=3)


####################
Plots of deviations from Hardy-Weinberg equilibrium
####################

dev_inbr<-function(k,I,p){-I[k+1]+sum(sapply(c(0:p),function(kk){I[kk+1]*sum(sapply(c(0:p),function(j){dhyper(j,p/2,p/2,kk)*dhyper(k-j,p/2,p/2,kk)}))}))}
check.integer<-function(x){min(abs(c(x%%1, x%%1-1))) < 10^(-6)}
mychoose<-function(n,m){if(m>=0 & m<=n & n>=0 & check.integer(m) & check.integer(n)){return(choose(n,m))} else {return(0)}}
dev_diso<-function(k,I,p){-I[k+1]+sum(sapply(c(0:p),function(kk){I[kk+1]*sum(sapply(c(0:p),function(h){  mychoose(p/2,h)*mychoose(p/2-h,(kk-h)/2)*mychoose(h,(k-kk+h)/2)/mychoose(p,kk)}))}))}
dev_inbred<-function(p,I){sapply(0:p,function(x){dev_inbr(x,I,p)})}
dev_disomic<-function(p,I){sapply(0:p,function(x){dev_diso(x,I,p)})}


#
f_m<-function(k,kk,I,p){2*sum(sapply(0:p,function(kkk){I[kkk+1]*sum(sapply(0:p,function(a){dhyper(a,p/2,p/2,kk)*dhyper(k-a,p/2,p/2,kkk)}))}))}
f_v<-function(k,kk,I,p){2*I[kk+1]*sum(sapply(0:p,function(kkk){I[kkk+1]*sum(sapply(0:p,function(a){dhyper(a,p/2,p/2,kk)*dhyper(k-a,p/2,p/2,kkk)}))}))}
dev_sel<-function(p,I,s){
dev_m<-matrix(0,ncol=p+1,nrow=p+1)
dev_v<-matrix(0,ncol=p+1,nrow=p+1)
for(k in 0:p){
for(kk in 0:p){
dev_m[k+1,kk+1]<-f_m(k,kk,I,p)
dev_v[k+1,kk+1]<-f_v(k,kk,I,p)
}
}
##return(solve(diag(1,p+1)-(dev_m-outer(I,rep(1,p+1))%*%dev_m))%*%(dev_v-outer(I,rep(1,p+1))%*%dev_v)%*%(s-mean(s)))
##return(MASS::ginv(diag(1,p+1)-dev_m+dev_v%*%outer(rep(1,p+1),rep(1,p+1)))%*%(dev_v)%*%(s-outer(rep(1,p+1),I)%*%s))
return(1/10000*solve(diag(1+1/10000,p+1)-dev_m%*%(diag(1,p+1)-outer(I,rep(1,p+1))))%*%(dev_m%*%(diag(1,p+1)-outer(I,rep(1,p+1))))%*%(I*s))
}
#

dev_hetadv<-function(p,I){as.vector(dev_sel(p,I,c(0,rep(1,p-1),0)))}
dev_negsel<-function(p,I){as.vector(dev_sel(p,I,c(rep(0,p),-1)))}


mynorm<-function(x){x/max(abs(x))}

par(mfcol=c(5,9),mar=c(1,1,1,1))

plot(NULL,xlim=c(0,1),ylim=c(0,1),axes=F)

plot(NULL,xlim=c(0,1),ylim=c(0,1),axes=F)

text(0.5,0.6,"Polysomic",cex=1.5)

text(0.5,0.4,"inbreeding",cex=1.5)

plot(NULL,xlim=c(0,1),ylim=c(0,1),axes=F)

text(0.5,0.6,"Disomic",cex=1.5)

text(0.5,0.4,"inbreeding",cex=1.5)

plot(NULL,xlim=c(0,1),ylim=c(0,1),axes=F)

text(0.5,0.6,"Heterozygote",cex=1.5)

text(0.5,0.4,"advantage",cex=1.5)

plot(NULL,xlim=c(0,1),ylim=c(0,1),axes=F)

text(0.5,0.7,"Recessive",cex=1.5)

text(0.5,0.5,"deleterious",cex=1.5)

text(0.5,0.3,"mutations",cex=1.5)

for(p in c(4,6)){

for(f in c(1,3,5,0)/10){

if(f>0){

plot(NULL,xlim=c(0,1),ylim=c(0,1),axes=F)

text(0.5,0.75,paste("p=",as.character(p),sep=""),cex=2)

text(0.5,0.25,paste("f=",as.character(f),sep=""),cex=2)

for(dev_my in c(dev_inbred,dev_disomic,dev_hetadv,dev_negsel)){

I<-dbinom(0:p,p,f)

barplot(mynorm(dev_my(p,I)),axes=F,ylim=c(-1,1))

}

} else {

plot(NULL,xlim=c(0,1),ylim=c(0,1),axes=F)

text(0.5,0.75,paste("p=",as.character(p),sep=""),cex=2)

text(0.5,0.25,"all freqs",cex=2)

for(dev_my in c(dev_inbred,dev_disomic,dev_hetadv,dev_negsel)){

barplot(mynorm(rowSums(sapply(c(1:999)/1000,function(f){1/f*dev_my(p,dbinom(0:p,p,f))}))),axes=F,ylim=c(-1,1))
}

}

}

}

# plot of Tajima + FayWu

par(mfrow=c(1,1),mar=c(4,4,2,2))

mynames<-c("pi","di","ha","rd")

wD<-function(n){2*c(1:(n-1))*(n-c(1:(n-1)))/n/(n-1)-1/sum(1/c(1:(n-1)))}
wH<-function(n){2*(-c(1:(n-1))/(n-1)+2*c(1:(n-1))*(n-c(1:(n-1)))/n/(n-1))}

plot(NULL,xlim=c(-0.5,1),ylim=c(-1.1,1.1),ylab="Fay and Wu's H",xlab="Tajima's D")

for(p in c(4,6,8,10)){

i<-0
for(dev_my in c(dev_inbred,dev_disomic,dev_hetadv,dev_negsel)){
i<-i+1

dev<-rowSums(sapply(c(1:999)/1000,function(f){1/f*dev_my(p,dbinom(0:p,p,f))}))

testD<-sum(wD(p)*dev[c(-1,-(p+1))])
testH<-sum(wH(p)*dev[c(-1,-(p+1))])

testnorm<-sqrt(sum(testD^2+testH^2))
testD<-testD/testnorm
testH<-testH/testnorm

points(testD,testH,col=p/2,pch=mynames[i],cex=2)
arrows(0,0,0.95*testD,0.95*testH,col=p/2,code=2)

}

}
legend("topright",c("p=4","p=6","p=8","p=10"),col=c(4,6,8,10)/2,lwd=2,cex=1.5)
